# Supplementary material for: Transcriptomic Profiles of Splenic CD19+ B Cells in Mice Chronically Infected With the Larval Echinococcus granulosus
Source: Front Vet Sci. 2022 Apr 25;9:848458. doi: 10.3389/fvets.2022.848458 (PMC9082817; doi:10.3389/fvets.2022.848458)
Supplement: Supplementary file 1 [file Table_1.xlsx]

## Sheet: Sheet1
Supplementary table 1. Statistics for sequence quality control of samples.
Sample	Before Filter					After Filter
	Clean Data(bp)	Q20(%)	Q30(%)	N(%)	GC(%)	HQ Clean Data(bp)	Q20(%)	Q30(%)	N(%)	GC(%)
Control1	8376463500	8147188423 (97.26%)	7796034336 (93.07%)	178160 (0.00%)	3988878938 (47.62%)	8107033388	7969732753 (98.31%)	7652126045 (94.39%)	58514 (0.00%)	3863491885 (47.66%)
Control2	9333368400	9057191569 (97.04%)	8651249697 (92.69%)	204203 (0.00%)	4419520632 (47.35%)	9005746828	8841610243 (98.18%)	8477356462 (94.13%)	119788 (0.00%)	4266469932 (47.37%)
Control3	9522183000	9247375948 (97.11%)	8838891573 (92.82%)	208890 (0.00%)	4598839026 (48.30%)	9214390180	9041631961 (98.13%)	8672648653 (94.12%)	123710 (0.00%)	4450201518 (48.30%)
Eg1	6318195300	6141352652 (97.20%)	5800532379 (91.81%)	199861 (0.00%)	3047996192 (48.24%)	6128463592	6009269691 (98.06%)	5692311534 (92.88%)	137114 (0.00%)	2962668989 (48.34%)
Eg2	6550014900	6354870052 (97.02%)	6010783766 (91.77%)	207021 (0.00%)	3049280122 (46.55%)	6298679309	6182254670 (98.15%)	5869966801 (93.19%)	142171 (0.00%)	2941343740 (46.70%)
Eg3	5234100000	5074269677 (96.95%)	4796148412 (91.63%)	165018 (0.00%)	2465514311 (47.10%)	5029550907	4934661449 (98.11%)	4682484747 (93.10%)	113977 (0.00%)	2377665057 (47.27%)
