# Supplementary material for: Transcriptomic Profiles of Splenic CD19+ B Cells in Mice Chronically Infected With the Larval Echinococcus granulosus
Source: Front Vet Sci. 2022 Apr 25;9:848458. doi: 10.3389/fvets.2022.848458 (PMC9082817; doi:10.3389/fvets.2022.848458)
Supplement: Supplementary file 2 [file Table_2.xlsx]

## Sheet: Sheet1
Supplementary table 2. Statistics of mapping the high-quality clean reads to the genome.
Sample	Total Reads	Unmapped Reads	Unique Mapped Reads	Multiple Mapped reads	Mapping Ratio
Control1	53896430	8310379 (15.42%)	45231643 (83.92%)	354408 (0.66%)	0.8458
Control2	59755808	9226673 (15.44%)	50117099 (83.87%)	412036 (0.69%)	0.8456
Control3	61186406	9325754 (15.24%)	51477330 (84.13%)	383322 (0.63%)	0.8476
Eg1	40448254	6268332 (15.50%)	33939600 (83.91%)	240322 (0.59%)	0.845
Eg2	41541102	7080237 (17.04%)	34254423 (82.46%)	206442 (0.50%)	0.8296
Eg3	33231366	5696973 (17.14%)	27336087 (82.26%)	198306 (0.60%)	0.8286
